# Supplementary material for: Interaction of wheat cultivar and enzyme on broiler growth, nutrient utilization, and gut microflora
Source: PLoS One. 2024 Nov 7;19(11):e0312796. doi: 10.1371/journal.pone.0312796 (PMC11542875; doi:10.1371/journal.pone.0312796)
Supplement: S1 File — (XLSX) [file pone.0312796.s001.xlsx]

## Sheet: Sheet1
طول راست روده cm	وزن راست روده gr	طول سکوم cm	وزن سکوم gr	طول ایلئوم cm	وزن ایلئوم gr	طول ژژنوم cm	وزن ژژنوم gr	طول دئودنوم cm	وزن دئودنوم gr	وزن پانکراس gr	وزن پشت gr	وزن گردن gr	وزن سینه gr	وزن بال gr	وزن ران gr	وزن شش gr	وزن مری gr	وزن قلب gr	وزن صفرا gr	وزن طحال gr	وزن پیشمعده gr	وزن کبد gr	وزن بورس gr	وزن چربی gr	وزن چینه دان gr	وزن سنگدان gr	وزن لاشه gr	وزن زنده gr	FCR 0-39 ضریب تبدیل : مصرف خوراک / افزایش وزن	FI 0-39 مصرف خوراک روزانه : دان مصرفی انتهای دوره / مرغ روز	WG 0-39 افزایش وزن روزانه : وزن انتهای دوره - وزن ابتدا + وزن تلفات در صورت وجود / مرغ روز	FCR25-39 ضریب تبدیل : مصرف خوراک / افزایش وزن	FI 25-39 مصرف خوراک روزانه : دان مصرفی انتهای دوره / مرغ روز	WG 25-39 افزایش وزن روزانه : وزن انتهای دوره - وزن ابتدا + وزن تلفات در صورت وجود / مرغ روز	FCR 11-24 ضریب تبدیل : مصرف خوراک / افزایش وزن	FI 11-24 مصرف خوراک روزانه : دان مصرفی انتهای دوره / مرغ روز	WG 11-24 افزایش وزن روزانه : وزن انتهای دوره - وزن ابتدا + وزن تلفات در صورت وجود / مرغ روز	FCR 0-10 ضریب تبدیل : مصرف خوراک / افزایش وزن	FI 0-10 مصرف خوراک روزانه : دان مصرفی انتهای دوره / مرغ روز مرغ روز: تعداد روزهای دوره ضرب تعداد در انتهای دوره + تعداد جوجه تلف شده ضرب در تعداد روز زنده بودن جوجه	WG 0-10 افزایش وزن روزانه : وزن انتهای دوره - وزن ابتدا + وزن تلفات در صورت وجود / مرغ روز مرغ روز: تعداد روزهای دوره ضرب تعداد در انتهای دوره + تعداد جوجه تلف شده ضرب در تعداد روز زنده بودن جوجه	R	T
29	15	33	10	66	25	66	25	38	20	10	300	50	645	165	445	10	3	15	2	2	15	55	2	35	10	40	1600	2440	1.46219	77.1645	52.7778	1.45705	128.222	88	1.49178	64.4643	43.2143	1.37734	18.3583	13.3333	1	1
30	15	30	10	65	30	64	35	43	20	10	230	75	580	165	445	10	3	15	2	2	10	45	2	20	10	45	1550	2200	1.4985	74.7009	49.8504	1.46327	120.722	82.5	1.58593	66.0714	41.6667	1.43958	17.75	12.3333	2	1
34	20	29	15	67	25	74	30	35	20	10	190	75	520	170	415	10	3	15	2	5	10	45	2	15	10	45	1360	2200	1.4426	77.4145	53.6645	1.44224	131.722	91.3333	1.49304	62.2024	41.6667	1.23656	17.25	13.9583	3	1
36	10	40	10	66	20	70	30	39	15	5	255	80	645	145	445	10	3	20	2	5	15	65	2	35	10	45	1555	2730	1.52535	80.6311	52.8665	1.49033	137.2	92.0667	1.65674	70.1333	42.3333	1.30753	18.9286	14.4732	4	1
40	15	35	15	67	25	90	40	29	15	5	240	85	565	150	450	10	3	15	3	5	10	57	2	40	10	50	1500	2380	1.59326	82.6923	51.9017	1.62671	138.278	85	1.60122	70.7143	44.1667	1.28058	16.75	13.0833	5	1
45	20	30	15	27	25	66	35	30	25	5	300	90	555	140	400	10	3	20	3	5	10	57	2	35	10	45	1550	2415	1.51	77.95	51.53	1.52193	139.5	91.6667	1.74937	62.2619	35.5952	1.16179	15.875	13.6667	6	1
36	15	34	15	65	25	77	45	36	25	5	270	50	665	150	455	10	3	20	3	5	10	45	2	15	5	45	1590	2500	1.41001	79.447	56.3479	1.323	132.303	100	1.67505	69.2857	41.3636	1.24891	17.2174	13.7826	1	2
33	15	50	15	63	25	86	35	36	20	5	300	60	685	165	460	10	3	20	3	5	15	70	2	25	5	45	1670	2610	1.4657	70.9469	48.4065	1.56287	117.455	75.1515	1.39349	61.6234	44.2208	1.05668	16.2281	15.3509	2	2
18	10	34	10	56	20	83	30	34	20	10	230	60	615	135	390	10	3	15	3	5	15	60	2	40	10	50	1425	2360	1.39871	69.2521	49.5192	1.37215	112.056	81.6667	1.51126	61.0714	40.4167	1.17521	16.5	14.0417	3	2
38	10	40	15	61	20	81	40	46	20	10	210	55	485	145	395	10	3	15	3	5	10	55	2	25	15	40	1290	2100	1.35143	76.1874	56.3725	1.36231	124.912	91.6959	1.35625	68.4524	50.4762	1.23023	17.5833	14.2917	4	2
35	5	38	25	68	50	88	50	36	25	15	220	80	645	140	410	10	3	15	3	5	20	55	2	50	5	50	1500	2370	1.51676	74.2043	48.924	1.5019	126.645	84.3226	1.60738	62.7273	39.026	1.28582	17.4107	13.5446	5	2
40	10	44	30	70	55	90	55	38	30	10	250	90	650	145	390	10	3	15	3	5	25	57	2	45	10	55	1380	2250	1.38149	75.8333	54.8932	1.39172	129.111	92.7778	1.39972	60.6548	43.3333	1.20421	17.1667	14.25	6	2
34	10	40	10	77	30	84	40	38	25	10	245	65	765	170	495	10	3	20	3	5	10	55	2	45	5	55	1750	2640	1.42488	73.8889	51.859	1.45844	123.889	84.9444	1.40967	61.25	43.4524	1.18429	16.5833	14	1	3
35	10	31	10	61	25	85	40	35	20	10	215	45	595	135	395	10	3	20	3	5	10	60	2	10	5	40	1390	2200	1.35792	74.5513	54.9038	1.37172	126.5	92.2222	1.38566	60.2976	43.5119	1.115	16.5833	14.875	2	3
39	10	44	15	47	15	77	25	33	15	10	220	70	545	150	440	10	3	10	3	5	15	40	2	20	10	55	1435	2260	1.40503	76.4957	54.4444	1.48985	129.111	86.6667	1.26609	61.1905	48.3333	1.17667	17.25	14.6667	3	3
33	10	46	20	46	35	77	40	20	30	10	195	90	510	135	380	10	3	10	3	5	15	50	2	20	15	45	1325	2000	1.5698	79.9548	50.9389	1.54934	138.97	89.697	1.72813	65.9873	38.1847	1.19191	17.0833	14.3333	4	3
29	10	54	10	57	20	90	45	40	15	10	225	75	660	130	455	10	5	10	3	5	15	40	2	45	10	45	1545	2650	1.46099	73.9744	50.6303	1.54868	122.167	78.8889	1.34123	62.2619	46.4286	1.28045	18.0833	14.125	5	3
30	15	50	15	62	25	60	55	45	20	10	230	80	700	140	500	10	3	20	3	5	20	45	2	50	10	50	1600	2800	1.40759	79.0598	56.1645	1.39824	132.056	94.4444	1.44927	66.4286	45.8333	1.30682	17.25	13.2083	6	3
30	20	44	15	62	20	97	40	37	20	5	205	65	735	135	455	10	3	15	3	5	5	45	2	15	10	45	1595	2610	1.4446	73.2747	50.7253	1.49381	127.904	85.6287	1.3902	58.75	42.2619	1.25571	17.5833	14	1	4
35	15	46	10	66	30	90	45	42	20	5	250	75	655	145	470	10	3	20	3	5	15	70	2	40	5	45	1600	2610	1.59405	76.6136	48.0682	1.65227	137.75	83.375	1.52663	61.6352	40.3774	1.34542	15.5833	11.5833	2	4
44	15	46	10	49	20	86	35	37	10	10	265	55	605	135	435	10	3	10	3	5	15	40	2	75	5	40	1505	2320	1.54652	72.3077	46.7521	1.54068	116.833	75.8333	1.62086	64.6429	39.881	1.27451	16.25	12.75	3	4
25	10	34	10	51	20	87	25	28	15	10	175	50	395	115	370	10	2	15	2	5	10	45	2	15	5	35	1115	1850	1.31529	68.0477	51.7354	1.36488	120.867	88.5549	1.21333	50.0595	41.25	1.28132	17.0833	13.3333	4	4
34	10	44	20	59	35	85	50	36	20	10	260	70	495	120	415	10	3	15	3	5	15	45	2	25	5	50	1370	2300	1.38332	70.4846	50.9581	1.39033	120.181	86.4458	1.41836	59.9405	42.2619	1.17521	16.5	14.0417	5	4
40	15	48	25	60	40	90	55	38	25	10	300	80	505	130	440	10	3	20	3	5	15	50	2	30	10	55	1400	2270	1.38665	72.3077	52.1474	1.3665	122.222	89.4444	1.47166	58.6905	39.881	1.23411	16.5	13.375	6	4
30	10	34	15	68	20	82	35	39	20	10	330	105	765	165	530	10	3	10	3	5	15	45	2	30	10	80	1850	2740	1.46493	75.1861	51.3275	1.53198	127.667	83.3333	1.45296	65.9574	45.3901	1.06644	15.4167	14.4583	1	5
30	15	52	15	55	35	75	45	39	20	10	250	40	490	155	445	10	3	30	3	5	15	45	2	55	10	45	1330	2190	1.47397	73.0556	49.562	1.39379	123.889	88.8889	1.80865	58.9881	32.619	1.15465	16.5	14.2917	2	5
33	15	48	15	63	25	86	40	40	25	10	240	25	620	155	455	10	3	20	3	5	20	60	2	60	10	50	1610	2750	1.45175	76.5812	52.7564	1.3741	129.778	94.4444	1.73379	62.8571	36.25	1.2003	16	13.3333	3	5
30	15	40	15	60	20	90	45	34	30	10	305	45	690	135	475	10	3	15	3	5	15	75	2	75	10	45	1655	2460	1.48805	75.9829	51.0684	1.46781	128.833	87.7778	1.59761	62.8571	39.3452	1.21515	15.0833	12.4167	4	5
28	10	38	10	57	20	75	30	45	15	10	280	60	670	115	415	10	3	20	3	5	15	55	2	55	10	45	1545	2340	1.3357	75.2802	56.3685	1.32988	124.375	93.5227	1.40521	65.2381	46.4286	1.09753	17.3333	15.7917	5	5
33	15	40	15	58	25	80	35	45	20	10	270	70	650	120	420	10	3	25	3	5	15	50	2	50	10	45	1550	2300	1.45594	75.6838	51.9872	1.44199	125.778	87.2222	1.54924	64.8214	41.8452	1.18155	15.75	13.3333	6	5
24	10	34	15	58	15	70	30	35	20	10	235	50	580	120	410	10	3	15	3	5	10	50	2	35	10	55	1380	2200	1.56885	74.6353	47.5765	1.55968	126.494	81.1039	1.63927	66.6234	40.6494	1.34713	16.9231	12.5641	1	6
30	10	36	10	63	20	75	35	40	25	10	255	60	550	120	370	10	3	15	3	5	10	50	2	30	10	45	1360	2200	1.47975	73.4416	49.632	1.57473	125.115	83.1034	1.47885	60.4762	40.8929	1.24981	16.6667	13.3333	2	6
33	10	38	10	57	15	100	35	35	15	10	210	65	600	140	390	10	3	15	3	5	15	40	2	65	10	35	1325	2250	1.47535	71.5171	48.4722	1.53992	118.056	76.6667	1.37669	60.2381	43.75	1.36826	17.5	12.7917	3	6
30	20	38	15	46	20	87	35	38	30	10	240	50	535	125	430	10	3	15	3	5	15	55	2	50	10	55	1500	2400	1.45406	68.0556	46.8056	1.61429	113	70	1.2464	56.3095	45.1786	1.19524	17.0833	14.2917	4	6
38	10	40	15	51	15	75	35	35	15	10	250	60	630	150	450	10	3	20	3	5	15	45	2	32	10	45	1500	2270	1.39581	78.6406	56.347	1.39625	131.152	93.9394	1.40215	67.9221	48.4416	1.18051	17.2034	14.5763	5	6
38	10	40	15	46	20	80	45	40	20	10	230	65	620	155	460	10	3	20	3	5	15	40	2	30	10	45	1500	2300	1.48984	76.9872	51.6774	1.43625	125.278	87.2222	1.69046	68.2143	40.3571	1.18521	16.8333	14.2083	6	6
30	15	34	15	60	25	83	35	40	20	10	310	60	650	160	450	10	3	20	2	5	15	55	2	30	10	45	1615	2450	1.4631	75.7388	51.7666	1.39783	126.425	90.4469	1.70451	63.5119	37.2619	1.20042	17.25	14.375	1	7
33	15	29	15	69	30	85	50	45	25	10	315	65	600	155	500	10	3	20	3	5	15	60	2	30	10	50	1675	2400	1.42261	70.5983	49.6261	1.50026	116.278	77.5	1.3207	60.2976	45.6548	1.23411	16.5	13.375	2	7
30	15	33	15	73	35	80	55	40	30	10	270	70	550	150	450	10	3	20	3	5	15	50	2	25	10	40	1295	2050	1.54881	75.0427	48.4509	1.43316	125	87.2222	1.93859	63.4524	32.7381	1.32872	16.3333	12.2917	3	7
35	15	36	15	60	25	80	50	40	30	10	260	60	670	155	500	10	3	20	3	5	15	45	2	20	10	50	1750	2500	1.38557	72.7778	52.5214	1.41611	122.722	86.6667	1.35262	58.6905	43.3929	1.24858	17.5833	14.0833	4	7
37	15	36	15	64	30	85	45	37	20	10	220	45	580	140	400	10	3	20	3	5	15	65	2	15	10	35	1455	2200	1.59691	70.3659	44.061	1.76999	126.597	71.5278	1.39396	57.7181	41.4094	1.26632	17.265	13.6325	5	7
28	15	30	15	65	40	75	50	35	25	10	230	60	500	140	400	10	3	20	3	5	15	45	2	20	5	35	1200	1860	1.37125	74.9893	54.6895	1.40462	122.961	87.5419	1.36459	65.0595	47.6786	1.11806	17.3333	15.5	6	7
31	15	38	15	65	25	79	30	40	25	10	310	70	650	170	450	10	3	20	3	5	15	50	2	32	10	45	1770	2560	1.60979	76.3248	47.4145	1.6205	132.333	81.6667	1.72415	58.6905	34.0476	1.15254	17	14.75	1	8
28	15	35	15	63	25	83	35	41	25	10	320	80	600	160	470	10	3	20	3	5	15	55	2	33	10	45	1750	2570	1.55604	74.8366	48.0937	1.56492	128.129	81.8713	1.58961	62.4405	39.2857	1.32221	16.25	12.2917	2	8
32	15	40	15	60	20	77	30	43	20	10	300	65	650	120	420	10	3	20	3	5	15	50	2	40	10	45	1560	2320	1.41219	72.0513	51.0256	1.50143	120.944	80.5556	1.32343	59.7024	45.119	1.06667	16	15	3	8
34	15	44	15	57	20	80	25	39	20	10	280	70	600	130	450	10	3	20	3	5	15	50	2	30	10	40	1455	2300	1.48806	69.8226	46.929	1.70674	122.393	71.7178	1.63977	56.9048	34.7024	1.20438	16.5	13.7083	4	8
29	15	32	15	60	35	73	40	33	20	10	215	50	450	130	380	10	3	20	3	5	15	35	2	15	10	30	1130	1660	1.59678	69.3864	43.4545	1.57099	118.061	75.1515	1.75406	59.4194	33.871	1.25143	15.3333	12.25	5	8
29	15	31	15	68	30	77	50	42	25	10	160	65	500	140	500	10	3	20	3	5	15	45	2	20	10	40	1280	2000	1.48022	79.3162	53.5897	1.55067	132.667	85.5556	1.4304	66.0714	46.1905	1.11437	17.8333	16	6	8
35	15	32	15	70	25	80	35	40	20	10	230	80	550	180	430	10	3	20	3	5	15	45	2	15	10	45	1520	2200	1.41021	75.7051	53.6859	1.43367	126.889	88.5	1.38807	62.381	44.9405	1.28321	17.5833	13.7083	1	9
32	15	36	15	60	25	79	35	40	20	10	290	70	600	125	400	10	3	20	3	5	15	50	2	40	10	50	1460	2350	1.42369	74.1667	52.094	1.43	125	84.4444	1.38217	60.4762	43.75	1.12	17.0833	15.25	2	9
31	15	50	15	60	40	78	50	42	20	10	270	50	500	160	450	10	3	20	3	5	15	50	2	35	10	50	1530	2160	1.64473	78.4768	47.7152	1.6582	137.108	82.6867	1.84962	64.9405	35.119	1.07114	15.6667	14.625	3	9
36	15	46	15	63	35	88	55	39	25	10	270	65	505	135	420	10	3	20	3	5	15	40	2	25	10	50	1510	2300	1.36365	71.9658	52.7778	1.49087	119.278	80	1.23393	60.2976	48.869	0.995405	17.3333	17.4167	4	9
29	15	34	15	44	35	75	40	25	25	10	220	75	530	130	360	10	3	15	3	5	15	50	2	25	10	45	1230	2000	1.54966	74.1239	47.8312	1.55866	125.556	80.5556	1.60709	59.881	37.2619	1.24889	16.9167	13.5417	5	9
31	15	38	15	43	30	73	35	30	20	10	200	60	500	125	345	10	3	20	2	5	15	45	2	20	10	45	1200	2100	1.41772	72.9701	51.4744	1.4696	123.278	83.8889	1.37259	58.9881	42.9762	1.15797	17.0833	14.75	6	9
